# Supplementary material for: Impact of Direct Contact and Ingestion of Selected Insecticides on the Predator Harmonia axyridis of Citrus Psyllids
Source: Insects. 2025 Jan 27;16(2):126. doi: 10.3390/insects16020126 (PMC11855586; doi:10.3390/insects16020126)
Supplement: Supplementary file 1 [file insects-16-00126-s001.zip]

Archive with 1 entries (1 files):
- insects-3420300-supplementary.pdf
